# Supplementary material for: Real-World Outcomes in FLT3-ITD Mutated Acute Myeloid Leukemia: Impact of NPM1 Mutations and Allogeneic Transplantation in a Retrospective Unicentric Cohort
Source: J Clin Med. 2025 Jul 18;14(14):5110. doi: 10.3390/jcm14145110 (PMC12294857; doi:10.3390/jcm14145110)
Supplement: Supplementary file 1 [file jcm-14-05110-s001.zip]

Archive with 1 entries (1 files):
- jcm-3743895-supplementary.pdf
